# Supplementary material for: Molecular Analysis by Microsatellite Markers of Goji Plants (Lycium barbarum L.) Grown in Central Italy Reveal Genetic Distinction from Both L. barbarum and L. chinense Species
Source: Plants (Basel). 2025 Apr 10;14(8):1182. doi: 10.3390/plants14081182 (PMC12030364; doi:10.3390/plants14081182)
Supplement: Supplementary file 1 [file plants-14-01182-s001.zip]

Archive with 2 entries (2 files):
- Supplementary materials_Figure S1.pdf
- Supplementary materials_Table S1.pdf
